# Supplementary material for: Subcutaneous Semaglutide during Breastfeeding: Infant Safety Regarding Drug Transfer into Human Milk
Source: Nutrients. 2024 Aug 28;16(17):2886. doi: 10.3390/nu16172886 (PMC11397063; doi:10.3390/nu16172886)
Supplement: Supplementary file 1 [file nutrients-16-02886-s001.zip]

Archive with 38 entries (37 files):
- Feb 8 Milk Samples Results fpr semaglutide/
- Feb 8 Milk Samples Results fpr semaglutide/230518B_0hour.pdf
- Feb 8 Milk Samples Results fpr semaglutide/s3_final.pdf
- Feb 8 Milk Samples Results fpr semaglutide/231005A_12hour.pdf
- Feb 8 Milk Samples Results fpr semaglutide/231117A_12hour.pdf
- Feb 8 Milk Samples Results fpr semaglutide/221012B_2hour.pdf
- Feb 8 Milk Samples Results fpr semaglutide/231117A_24hour.pdf
- Feb 8 Milk Samples Results fpr semaglutide/231005A_24hour.pdf
- Feb 8 Milk Samples Results fpr semaglutide/221012B_0hour.pdf
- Feb 8 Milk Samples Results fpr semaglutide/231011A_0hour.pdf
- Feb 8 Milk Samples Results fpr semaglutide/s2_final.pdf
- Feb 8 Milk Samples Results fpr semaglutide/221012B_24hour.pdf
- Feb 8 Milk Samples Results fpr semaglutide/230829A_24hour.pdf
- Feb 8 Milk Samples Results fpr semaglutide/221012B_8hour.pdf
- Feb 8 Milk Samples Results fpr semaglutide/230907B_24hour.pdf
- Feb 8 Milk Samples Results fpr semaglutide/QC10.pdf
- Feb 8 Milk Samples Results fpr semaglutide/230907B_12hour.pdf
- Feb 8 Milk Samples Results fpr semaglutide/s4_final.pdf
- Feb 8 Milk Samples Results fpr semaglutide/230829A_12hour.pdf
- Feb 8 Milk Samples Results fpr semaglutide/231005A_0hour.pdf
- Feb 8 Milk Samples Results fpr semaglutide/221012B_1hour.pdf
- Feb 8 Milk Samples Results fpr semaglutide/221012B_12hour.pdf
- Feb 8 Milk Samples Results fpr semaglutide/230829A_0hour.pdf
- Feb 8 Milk Samples Results fpr semaglutide/230912A_12hour.pdf
- Feb 8 Milk Samples Results fpr semaglutide/221012B_4hour.pdf
- Feb 8 Milk Samples Results fpr semaglutide/231011A_12hour.pdf
- Feb 8 Milk Samples Results fpr semaglutide/231011A_24hour.pdf
- Feb 8 Milk Samples Results fpr semaglutide/s1_final.pdf
- Feb 8 Milk Samples Results fpr semaglutide/230912A_24hour.pdf
- Feb 8 Milk Samples Results fpr semaglutide/s5_late.pdf
- Feb 8 Milk Samples Results fpr semaglutide/231117A_0hour.pdf
- Feb 8 Milk Samples Results fpr semaglutide/230907B_0hour.pdf
- Feb 8 Milk Samples Results fpr semaglutide/230518B_12hour.pdf
- Feb 8 Milk Samples Results fpr semaglutide/230518B_24hour.pdf
- Feb 8 Milk Samples Results fpr semaglutide/qc10_2.pdf
- Feb 8 Milk Samples Results fpr semaglutide/221012B_6hour.pdf
- Feb 8 Milk Samples Results fpr semaglutide/230912A_0hour.pdf
- Feb 8 Milk Samples Results fpr semaglutide/QC10lateR.pdf
